# Supplementary material for: Treatment with oxfendazole increased levels of cardiac troponin I in pigs naturally infected with Taenia solium cysticercosis
Source: PLoS One. 2025 May 8;20(5):e0321735. doi: 10.1371/journal.pone.0321735 (PMC12061117; doi:10.1371/journal.pone.0321735)
Supplement: S2 File — (XLSX) [file pone.0321735.s003.xlsx]

## Sheet: Sheet1
	TREATMENT GROUP
	NIT - ng/ml										NINT (-Ve Control) - ng/ml										INT (+Ve Control) - ng/ml									IT - ng/ml
Time Post Tx	Pig 1	Pig 2	Pig 3	Pig 4	Pig 5	Pig 6	Pig 7	Pig 8	Pig 9		Pig 1	Pig 2	Pig 3	Pig 4	Pig 5	Pig 6	Pig 7	Pig 8	Pig 9		Pig 1	Pig 2	Pig 3	Pig 4	Pig 5	Pig 6	Pig 7	Pig 8		Pig 1	Pig 2	Pig 3	Pig 4	Pig 5	Pig 6	Pig 7	Pig 8	Pig 9
0hrs	0.007	0.005	0.004	0.005	0.01	0.01	0.01	0.007	0.004		0.007	0.003	0.006	0.008	0.005	0.004	0.006	0.003	0.005		0.004	0.012	0.01	0.003	0.019	0.006	0.007	0.002		0.003	0.007	0.033	0.023	0.004	0.083	0.008	0.004	0.047
24hrs	0.008	0.033	0.021	0.026	0.018	0.028	0.024	0.027	0.01		0.018	0.012	0.011	0.013	0.02	0.012	0.015	0.01	0.015		0.052	0.024	0.024	0.013	0.051	0.02	0.016	0.006		0.096	0.1	0.098	0.123	0.03	0.145	0.038	0.02	0.188
48hrs	0.015	0.014	0.029	0.019	0.018	0.014	0.023	0.02	0.012		0.012	0.01	0.014	0.015	0.01	0.012	0.019	0.011	0.017		0.062	0.019	0.024	0.012	0.064	0.014	0.016	0.008		0.367	0.057	0.073	0.138	0.132	0.126	0.03	0.012	0.107
72hrs	0.025	0.028	0.027	0.023	0.027	0.027	0.034	0.029	0.023		0.027	0.026	0.023	0.024	0.023	0.024	0.024	0.022	0.023		0.062	0.025	0.033	0.023	0.056	0.028	0.029	0.021		0.128	0.05	0.069	0.089	0.033	0.067	0.026	0.026	0.074
wk1	0.019	0.019	0.017	0.018	0.024	0.02	0.019	0.019	0.02		0.018	0.017	0.018	0.021	0.017	0.018	0.017	0.019	0.019		0.037	0.025	0.026	0.018	0.046	0.028	0.021	0.018		0.021	0.019	0.032	0.024	0.02	0.03	0.018	0.017	0.024
wk2	0.015	0.016	0.013	0.015	0.018	0.016	0.016	0.016	0.015		0.013	0.012	0.015	0.019	0.012	0.014	0.012	0.014	0.015		0.031	0.022	0.026	0.015	0.056	0.025	0.019	0.014		0.019	0.046	0.039	0.027	0.016	0.034	0.017	0.012	0.017
wk3	0.013	0.015	0.013	0.014	0.015	0.015	0.014	0.017	0.015		0.013	0.019	0.017	0.017	0.015	0.014	0.015	0.018	0.018		0.016	0.03	0.019	0.023	0.013	0.04	0.014	0.016		0.013	0.014	0.013	0.017	0.045	0.047	0.035	0.014	0.128
wk5	0.005	0.009	0.007	0.007	0.014	0.04	0.013	0.009	0.01		0.008	0.005	0.011	0.011	0.008	0.011	0.005	0.014	0.01		0.063	0.023	0.019	0.008	0.036	0.013	0.017	0.007		0.005	0.007	0.014	0.022	0.008	0.055	0.011	0.008	0.019
wk7	0.009	0.01	0.009	0.011	0.017	0.012	0.009	0.015	0.02		0.01	0.01	0.023	0.013	0.01	0.013	0.009	0.011	0.012		0.026	0.025	0.024	0.016	0.029	0.016	0.014	0.01		0.009	0.01	0.018	0.018	0.009	0.023	0.012	0.01	0.041
wk9	0.01	0.008	0.011	0.009	0.011	0.006	0.009	0.008	0.007		0.007	0.006	0.007	0.005	0.006	0.009	0.033	0.012	0.011		0.028	0.026	0.014	0.006	0.048	0.012	0.014	0.007		0.007	0.007	0.016	0.013	0.008	0.014	0.014	0.009	0.032
wk11	0.01	0.012	0.014	0.018	0.015	0.011	0.024	0.022	0.015		0.022	0.007	0.009	0.01	0.013	0.013	0.015	0.009	0.02		0.045	0.04	0.018	0.013	0.07	0.023	0.026	0.015		0.014	0.015	0.043	0.021	0.013	0.041	0.028	0.01	0.019
